# Supplementary material for: Expectations and Concerns about the Use of Telemedicine for Autism Spectrum Disorder: A Cross-Sectional Survey of Parents and Healthcare Professionals
Source: J Clin Med. 2022 Jun 8;11(12):3294. doi: 10.3390/jcm11123294 (PMC9224762; doi:10.3390/jcm11123294)
Supplement: Supplementary file 1 [file jcm-11-03294-s001.zip]

Archive with 1 entries (1 files):
- jcm-1708677-supplementary.pdf
